# Supplementary material for: Development and Validation of a Mobile Phone Application Developed for Measuring Dietary Fiber Intake
Source: Nutrients. 2021 Jun 22;13(7):2133. doi: 10.3390/nu13072133 (PMC8308258; doi:10.3390/nu13072133)
Supplement: Supplementary file 1 [file nutrients-13-02133-s001.zip]

Archive with 1 entries (1 files):
- nutrients-1255492-supplementary.pdf
